# Supplementary material for: Synthesis and Cytotoxic Activity of a New Family of α-Hydroxyphosphonates with the Benzothiophene Scaffold
Source: Pharmaceuticals (Basel). 2025 Jun 24;18(7):949. doi: 10.3390/ph18070949 (PMC12300344; doi:10.3390/ph18070949)
Supplement: Supplementary file 1 [file pharmaceuticals-18-00949-s001.zip]

Archive with 1 entries (1 files):
- pharmaceuticals-3695123-supplementary.pdf
